# Supplementary material for: Causal Associations of PM2.5 and GDM: A Two-Sample Mendelian Randomization Study
Source: Toxics. 2023 Feb 13;11(2):171. doi: 10.3390/toxics11020171 (PMC9961059; doi:10.3390/toxics11020171)
Supplement: Supplementary file 1 [file toxics-11-00171-s001.zip]

Archive with 2 entries (2 files):
- STROBE-MR checklist.pdf
- Supplementary materials.pdf
